# Supplementary material for: Genetic contribution to multiple sclerosis risk among Ashkenazi Jews
Source: BMC Med Genet. 2015 Jul 28;16:55. doi: 10.1186/s12881-015-0201-2 (PMC4557862; doi:10.1186/s12881-015-0201-2)
Supplement: Additional file 4: — Figure S1. Principal component analysis of the IMSGC trio dataset using genome-wide IBD distances, showing component 1 (x-axis) versus component 2 (y-axis). The first principal component (PC1) differentiates Ashkenazi (higher values) from other Europeans (lower values). Probands are highlighted as shaded red circles (females) or squared (males). Unaffected parents are highlighted as open red circles (mothers) and squares (fathers). Parents are connected to probands by dashed lines. In each successive picture a different set of trios is highlighted (since highlighting all trios at once makes the figureunreadable). Panels 2 thru 6 demonstrate probands of partial Jewish Ancestry (intermediate values of the PC-1 axis) may have a single Jewish parent and a single non-Jewish parent, or they may have two parents each of partial Jewish ancestry. (XLSX 191 kb) [file 12881_2015_201_MOESM4_ESM.xlsx]

## Sheet: Main Table for Manuscript
		WTCCC		GeneMSA		IMSGC		Meta
	Allele	OR	P	OR	P	OR	P	Fisher - P	Notes
	A * 68:02	3.66654	0.00426144	2.29204	0.336145	1	1	0.0415254	Part of DRB1*15:03 (oksenberg et al) part of DRB1*13:01 (Sawcer, Kwon) and DRB1*03:01 (Sawcer)
	B * 38:01	0.713281	0.399575	0.654852	0.435012	0.07692	0.001341	0.010336	B*38:01-C*12:03 where B38 was protective in Amirzargar
	C * 12:03	0.735826	0.223035	0.65753	0.447388	0.1379	1.349e-05	0.000142537	B*38:01-C*12:03 where B38 was protective in Amirzargar
	DRB1 * 15:01	2.12845	0.00723879	7.17109	0.072796	3	0.0455	0.00163583	DRB1*15:01-DQB1*06:02
	DQB1 * 06:02	2.19321	0.00988652	Inf	0.0324508	3	0.004678	0.000156561	DRB1*15:01-DQB1*06:02
	the "DRB1*1501 haplotype" consists of A*03:01 B*07:01 C*07:01 DRB1*15:01 DQB1*06:02
	Allele	Notes
	A * 03:01	DRB1*15:01 haplotype
	B * 07:02	DRB1*15:01 haplotype
	B * 44:02	protective in (Healy 2010 Neurology)
	B * 38:01	protective in (Patsopalous 2013)
	C * 07:02	DRB1*15:01 haplotype
	DRB1 * 15:01	DRB1*15:01 haplotype
	DRB1 * 01:01	haplotype with B * 44 above (yao et al and healy et al)
	DRB1 * 07:01	haplotype with B * 44 above (yao et al and healy et al)
	DRB1 * 14:01	protective in Sardinians (Cocco 2013)
	DQB1 * 06:02	DRB1*15:01 haplotype
	DQB1 * 03:01	protective in sweden (allen et al 1994 Human Immunology)
	DQB1 * 05:03
	Cocco 2013 HLA in MS in Sardinia susceptible (*13:03-*03:01 OR = 3.3, Pc 5.1 × 10(-5), *04:05-*03:01 OR = 2.1, Pc 9.7 × 10(-8), *15:01-*06:02 OR = 2.0, Pc = 9.1 × 10(-3), *03:01-*02:01 OR = 1.7 Pc = 7.9 × 10(-22))
	Cocco 2013 HLA in MS in Sardinia protection (*11, OR = 0.8, Pc = 2.7 × 10(-2), *16:01-*05:02 OR = 0.6, Pc = 4.8 × 10(-16), *14:01-4-*05:031 = OR = 0.5, Pc = 9.8 × 10(-4) and *15:02-*06:01 OR = 0.4, Pc = 5.1 × 10(-4)).

## Sheet: DESCRIPTION OF SHEETS
Sheet number	Sheet name	Description
1	Main Table for Manuscript	Odds ratios and p-values for each of the five alleles presented in table 1 of the text. The carrier model is used (i.e. the dominant model). This table is taken from sheets 3 thru 7 below, but only statstically significant hits are shown.
2	DESCRIPTION OF SHEETS	The current sheet, contains descriptions of all sheets
3	All_A	Meta analysis for HLA-A. In the WTCCC section, for each allele of HLA-A, we have the number of carriers and the carrier percentage for AJ cases (column C), AJ controls (column D), the odds ratio for the comparison of cases vs controls (column E), and the p-value for the comparison (column F). The same organization is used for WTCCC EUNW samples (columns G, H, I, and J). The GeneMSA section is org…
4	All_B	Meta analysis for HLA-B, same organization as sheet 3.
5	All_C	Meta analysis for HLA-C, same organization as sheet 3.
6	All_DRB1	Meta analysis for HLA-DRB1, same organization as sheet 3.
7	All_DQB1	Meta analysis for HLA-DQB1, same organization as sheet 3.
8 thru 12	WTCCC2_A thru WTCCC_DQB1	The data for WTCCC2. This data is transferred onto sheets 3 thru 7 by formulas.
13 thru 17	GeneMSA_A thru GeneMSA_DQB1	The data for GeneMSA. This data is transferred onto sheets 3 thru 7 by formulas.
18	IMSGC	The data for IMSGC. This data is transferred onto sheets 3 thru 7 by formulas.

## Sheet: All_A
A	1	2	3	4	5	6	7	8	9	1	2	3	4	5	6	7	8	9	1	5	6	7	8	9
	WTCCC Case Control									GeneMSA Case Control									IMSGC trio study	note:2 different vlookup formulas used					Meta	WTCCC		GeneMSA		IMSGC		All		OR threshold for "alignment"
A	A	AJ_Case (136)	AJ_Control (429)	AJ_OR	AJ_pvalue	Euro_Case (9183)	Euro_Control (16075)	Euro_OR	Euro_pvalue	A	AJ_Case (53)	AJ_Control (42)	AJ_OR	AJ_pvalue	Euro_Case (394)	Euro_Control (360)	Euro_OR	Euro_pvalue	SNP	T	U	OR	CHISQ	P	Allele	OR	P	OR	P	OR	P	aligned OR	Fisher - P	1.2
68:02	68:02	12 (8.82%)	11 (2.56%)	3.66654	0.00426144	164 (1.79%)	220 (1.37%)	1.31043	0.0102278	68:02	8 (15.09%)	3 (7.14%)	2.29204	0.336145	10 (2.54%)	9 (2.5%)	1.01561	1	imputed_A_*68:02	2	2	1	0	1	68:02	3.66654	0.00426144	2.29204	0.336145	1	1	yes	0.0415254
03:01	03:01	42 (30.88%)	86 (20.05%)	1.78013	0.00987357	3386 (36.87%)	4834 (30.07%)	1.3582	2.2104e-28	03:01	5 (9.43%)	4 (9.52%)	0.989691	1	126 (31.98%)	89 (24.72%)	1.43088	0.0293675	imputed_A_*03:01	14	9	1.556	1.087	0.2971	03:01	1.78013	0.00987357	0.989691	1	1.556	0.2971	yes	0.0699192
01:01	01:01	40 (29.41%)	135 (31.47%)	0.90754	0.671973	2975 (32.4%)	4786 (29.77%)	1.13035	1.43702e-05	01:01	14 (26.42%)	7 (16.67%)	1.78405	0.322854	116 (29.44%)	92 (25.56%)	1.2152	0.253706	imputed_A_*01:01	16	9	1.778	1.96	0.1615	01:01	0.90754	0.671973	1.78405	0.322854	1.778	0.1615	yes	0.34922
26:01	26:01	20 (14.71%)	72 (16.78%)	0.855102	0.689312	243 (2.65%)	492 (3.06%)	0.860886	0.0617695	26:01	9 (16.98%)	14 (33.33%)	0.413089	0.0911475	24 (6.09%)	24 (6.67%)	0.908225	0.767135	imputed_A_*26:01	3	3	1	0	1	26:01	0.855102	0.689312	0.413089	0.0911475	1	1	no	0.477275
31:01	31:01	2 (1.47%)	19 (4.43%)	0.322528	0.126545	551 (6%)	841 (5.23%)	1.15625	0.0107272	31:01	1 (1.89%)	0 (0%)	Inf	1	25 (6.35%)	21 (5.83%)	1.09354	0.879152	imputed_A_*31:01	2	3	0.6667	0.2	0.6547	31:01	0.322528	0.126545	Inf	1	0.6667	0.6547	no	0.546192
29:02	29:02	8 (5.88%)	34 (7.93%)	0.726507	0.573479	481 (5.24%)	920 (5.72%)	0.91052	0.109541	29:02	3 (5.66%)	1 (2.38%)	2.43886	0.627315	13 (3.3%)	19 (5.28%)	0.612781	0.20708	imputed_A_*29:02	2	5	0.4	1.286	0.2568	29:02	0.726507	0.573479	2.43886	0.627315	0.4	0.2568	no	0.574472
32:01	32:01	5 (3.68%)	27 (6.29%)	0.568757	0.293908	689 (7.5%)	1219 (7.58%)	0.988565	0.823776	32:01	2 (3.77%)	3 (7.14%)	0.513471	0.651888	26 (6.6%)	32 (8.89%)	0.724501	0.274232	imputed_A_*32:01	5	7	0.7143	0.3333	0.5637	32:01	0.568757	0.293908	0.513471	0.651888	0.7143	0.5637	yes	0.615857
29:01	29:01	6 (4.41%)	20 (4.66%)	0.94395	1	36 (0.39%)	68 (0.42%)	0.926452	0.759901	29:01	3 (5.66%)	3 (7.14%)	0.782068	1	0 (0%)	3 (0.83%)	0	0.108367	imputed_A_*29:01	0	2	0	2	0.1573	29:01	0.94395	1	0.782068	1	0	0.1573	yes	0.717306
30:01	30:01	4 (2.94%)	15 (3.5%)	0.83662	1	170 (1.85%)	393 (2.44%)	0.75265	0.00220624	30:01	2 (3.77%)	2 (4.76%)	0.786346	1	9 (2.28%)	13 (3.61%)	0.624371	0.289325	imputed_A_*30:01	0	2	0	2	0.1573	30:01	0.83662	1	0.786346	1	0	0.1573	yes	0.717306
02:05	02:05	10 (7.35%)	23 (5.36%)	1.40007	0.402961	122 (1.33%)	277 (1.72%)	0.76791	0.0157681	02:05	7 (13.21%)	7 (16.67%)	0.763091	0.77253	6 (1.52%)	9 (2.5%)	0.6035	0.435931	imputed_A_*02:05	2	1	2	0.3333	0.5637	02:05	1.40007	0.402961	0.763091	0.77253	2	0.5637	no	0.746567
24:02	24:02	27 (19.85%)	97 (22.61%)	0.848037	0.553127	1700 (18.51%)	2739 (17.04%)	1.10612	0.00329462	24:02	10 (18.87%)	11 (26.19%)	0.658371	0.45941	75 (19.04%)	71 (19.72%)	0.957031	0.853756	imputed_A_*24:02	12	14	0.8571	0.1538	0.6949	24:02	0.848037	0.553127	0.658371	0.45941	0.8571	0.6949	no	0.748231
30:02	30:02	5 (3.68%)	11 (2.56%)	1.44934	0.552711	185 (2.01%)	249 (1.55%)	1.30672	0.00656423	30:02	3 (5.66%)	1 (2.38%)	2.43886	0.627315	11 (2.79%)	8 (2.22%)	1.26332	0.649939	imputed_A_*30:02	1	2	0.5	0.3333	0.5637	30:02	1.44934	0.552711	2.43886	0.627315	0.5	0.5637	no	0.774937
33:01	33:01	8 (5.88%)	23 (5.36%)	1.10308	0.829642	70 (0.76%)	183 (1.14%)	0.667069	0.00378387	33:01	5 (9.43%)	3 (7.14%)	1.34993	1	4 (1.02%)	8 (2.22%)	0.451742	0.246825	imputed_A_*33:01	3	1	3	1	0.3173	33:01	1.10308	0.829642	1.34993	1	3	0.3173	yes	0.849056
68:01	68:01	6 (4.41%)	12 (2.8%)	1.60236	0.39956	589 (6.41%)	1191 (7.41%)	0.856476	0.00302425	68:01	3 (5.66%)	2 (4.76%)	1.19772	1	19 (4.82%)	19 (5.28%)	0.909449	0.868022	imputed_A_*68:01	4	5	0.8	0.1111	0.7389	68:01	1.60236	0.39956	1.19772	1	0.8	0.7389	no	0.875125
33:03	33:03	1 (0.74%)	3 (0.7%)	1.05176	1	42 (0.46%)	97 (0.6%)	0.756852	0.13397	33:03	0 (0%)	0 (0%)	0	1	2 (0.51%)	2 (0.56%)	0.913378	1	imputed_A_*33:03	0	1	0	1	0.3173	33:03	1.05176	1	0	1	0	0.3173	yes	0.890583
11:01	11:01	17 (12.5%)	60 (13.99%)	0.878773	0.774448	1145 (12.47%)	1938 (12.06%)	1.03908	0.337588	11:01	7 (13.21%)	5 (11.9%)	1.12468	1	52 (13.2%)	47 (13.06%)	1.01255	1	imputed_A_*11:01	10	7	1.429	0.5294	0.4669	11:01	0.878773	0.774448	1.12468	1	1.429	0.4669	no	0.916499
23:01	23:01	5 (3.68%)	16 (3.73%)	0.985232	1	294 (3.2%)	587 (3.65%)	0.872657	0.0637427	23:01	4 (7.55%)	2 (4.76%)	1.62456	0.690567	16 (4.06%)	9 (2.5%)	1.64972	0.308918	imputed_A_*23:01	4	5	0.8	0.1111	0.7389	23:01	0.985232	1	1.62456	0.690567	0.8	0.7389	no	0.96908
25:01	25:01	1 (0.74%)	4 (0.93%)	0.787356	1	203 (2.21%)	232 (1.44%)	1.54362	9.11376e-06	25:01	1 (1.89%)	1 (2.38%)	0.790459	1	28 (7.11%)	16 (4.44%)	1.64374	0.123464	imputed_A_*25:01	3	4	0.75	0.1429	0.7055	25:01	0.787356	1	0.790459	1	0.75	0.7055	yes	0.994541
02:01	02:01	46 (33.82%)	149 (34.73%)	0.96054	0.917632	3777 (41.13%)	8101 (50.4%)	0.687736	7.28334e-46	02:01	13 (24.53%)	10 (23.81%)	1.03958	1	149 (37.82%)	176 (48.89%)	0.636211	0.00252732	imputed_A_*02:01	19	19	1	0	1	02:01	0.96054	0.917632	1.03958	1	1	1	no	0.999901
69:01	69:01	0 (0%)	0 (0%)	0	1	3 (0.03%)	13 (0.08%)	0.403784	0.194982	69:01	2 (3.77%)	2 (4.76%)	0.786346	1	1 (0.25%)	1 (0.28%)	0.913599	1	imputed_A_*69:01	0	0	NA	NA	NA	69:01	0	1	0.786346	1	NA	NA	no	#VALUE!
66:01										66:01	0 (0%)	0 (0%)	0	1	4 (1.02%)	3 (0.83%)	1.22019	1	imputed_A_*66:01	1	2	0.5	0.3333	0.5637	66:01			0	1	0.5	0.5637	no	#VALUE!
01:03										01:03	0 (0%)	0 (0%)	0	1	1 (0.25%)	0 (0%)	Inf	1							01:03			0	1			no	#VALUE!
02:02	02:02	1 (0.74%)	0 (0%)	Inf	0.240708	4 (0.04%)	19 (0.12%)	0.368268	0.0805206	02:02	0 (0%)	0 (0%)	0	1	0 (0%)	1 (0.28%)	0	0.477454							02:02	Inf	0.240708	0	1			no	#VALUE!
02:06										02:06	0 (0%)	0 (0%)	0	1	2 (0.51%)	1 (0.28%)	1.83022	1							02:06			0	1			no	#VALUE!
02:07										02:07	1 (1.89%)	0 (0%)	Inf	1	0 (0%)	1 (0.28%)	0	0.477454							02:07			Inf	1			yes	#VALUE!
02:08										02:08	0 (0%)	0 (0%)	0	1	1 (0.25%)	0 (0%)	Inf	1							02:08			0	1			no	#VALUE!
02:11										02:11	0 (0%)	0 (0%)	0	1	1 (0.25%)	0 (0%)	Inf	1							02:11			0	1			no	#VALUE!
02:17										02:17	0 (0%)	0 (0%)	0	1	1 (0.25%)	0 (0%)	Inf	1							02:17			0	1			no	#VALUE!
02:20										02:20	0 (0%)	0 (0%)	0	1	0 (0%)	1 (0.28%)	0	0.477454							02:20			0	1			no	#VALUE!
03:02										03:02	0 (0%)	1 (2.38%)	0	0.442105	1 (0.25%)	1 (0.28%)	0.913599	1							03:02			0	0.442105			no	#VALUE!
03:05										03:05	0 (0%)	0 (0%)	0	1	1 (0.25%)	0 (0%)	Inf	1							03:05			0	1			no	#VALUE!
24:03										24:03	2 (3.77%)	0 (0%)	Inf	0.501456	3 (0.76%)	0 (0%)	Inf	0.250531							24:03			Inf	0.501456			yes	#VALUE!
26:08										26:08	0 (0%)	0 (0%)	0	1	0 (0%)	1 (0.28%)	0	0.477454							26:08			0	1			no	#VALUE!
30:10										30:10	0 (0%)	0 (0%)	0	1	1 (0.25%)	0 (0%)	Inf	1							30:10			0	1			no	#VALUE!
34:02	34:02	0 (0%)	0 (0%)	0	1	8 (0.09%)	19 (0.12%)	0.736839	0.551603																34:02	0	1					no	#VALUE!
68:17										68:17	0 (0%)	0 (0%)	0	1	1 (0.25%)	0 (0%)	Inf	1							68:17			0	1			no	#VALUE!
74:01										74:01	0 (0%)	0 (0%)	0	1	1 (0.25%)	0 (0%)	Inf	1							74:01			0	1			no	#VALUE!
74:03										74:03	0 (0%)	0 (0%)	0	1	1 (0.25%)	0 (0%)	Inf	1							74:03			0	1			no	#VALUE!
80:01										80:01	0 (0%)	0 (0%)	0	1	1 (0.25%)	0 (0%)	Inf	1							80:01			0	1			no	#VALUE!
30:04	30:04	0 (0%)	0 (0%)	0	1	14 (0.15%)	33 (0.21%)	0.742259	0.448069	30:04	0 (0%)	0 (0%)	0	1	2 (0.51%)	0 (0%)	Inf	0.500354	imputed_A_*30:04	0	0	NA	NA	NA	30:04	0	1	0	1	NA	NA	no	#VALUE!

## Sheet: All_B
B	1	2	3	4	5	6	7	8	9	1	2	3	4	5	6	7	8	9	1	5	6	7	8	9
	WTCCC Case Control									GeneMSA Case Control									IMSGC trio study						Meta	WTCCC		GeneMSA		IMSGC		All		OR threshold for "alignment"
B	B	AJ_Case (84)	AJ_Control (211)	AJ_OR	AJ_pvalue	Euro_Case (6694)	Euro_Control (10893)	Euro_OR	Euro_pvalue	B	AJ_Case (53)	AJ_Control (42)	AJ_OR	AJ_pvalue	Euro_Case (394)	Euro_Control (360)	Euro_OR	Euro_pvalue	SNP	T	U	OR	CHISQ	P	Allele	OR	P	OR	P	OR	P	aligned OR	Fisher - P	1.2
38:01	38:01	12 (14.29%)	40 (18.96%)	0.713281	0.399575	34 (0.51%)	169 (1.55%)	0.323967	4.38728e-11	38:01	8 (15.09%)	9 (21.43%)	0.654852	0.435012	8 (2.03%)	15 (4.17%)	0.477139	0.0946092	imputed_B_*38:01	1	13	0.07692	10.29	0.001341	38:01	0.713281	0.399575	0.654852	0.435012	0.07692	0.001341	yes	0.010336
35:03	35:03	2 (2.38%)	1 (0.47%)	5.08898	0.196167	107 (1.6%)	147 (1.35%)	1.18746	0.192932	35:03	6 (11.32%)	1 (2.38%)	5.16042	0.12881	16 (4.06%)	14 (3.89%)	1.04606	1	imputed_B_*35:03	0	2	0	2	0.1573	35:03	5.08898	0.196167	5.16042	0.12881	0	0.1573	no	0.0866729
40:02	40:02	3 (3.57%)	0 (0%)	Inf	0.0224975	118 (1.76%)	176 (1.62%)	1.09264	0.467685	40:02	0 (0%)	0 (0%)	0	1	11 (2.79%)	11 (3.06%)	0.91134	0.83267	imputed_B_*40:02	1	0	NA	1	0.3173	40:02	Inf	0.0224975	0	1	NA	0.3173	no	0.1296
52:01	52:01	7 (8.33%)	28 (13.27%)	0.595112	0.31865	39 (0.58%)	160 (1.47%)	0.393133	2.4198e-08	52:01	2 (3.77%)	7 (16.67%)	0.199353	0.0411145	5 (1.27%)	5 (1.39%)	0.912708	1	imputed_B_*52:01	2	3	0.6667	0.2	0.6547	52:01	0.595112	0.31865	0.199353	0.0411145	0.6667	0.6547	yes	0.146509
07:02	07:02	18 (21.43%)	27 (12.8%)	1.8544	0.0732883	3035 (45.34%)	3347 (30.73%)	1.87002	1.54817e-84	07:02	3 (5.66%)	2 (4.76%)	1.19772	1	135 (34.26%)	75 (20.83%)	1.97892	4.5348e-05	imputed_B_*07:02	8	3	2.667	2.273	0.1317	07:02	1.8544	0.0732883	1.19772	1	2.667	0.1317	yes	0.158372
37:01	37:01	3 (3.57%)	6 (2.84%)	1.26441	0.71746	221 (3.3%)	247 (2.27%)	1.47147	4.82772e-05	37:01	0 (0%)	3 (7.14%)	0	0.082939	16 (4.06%)	10 (2.78%)	1.48072	0.425154	imputed_B_*37:01	4	1	4	1.8	0.1797	37:01	1.26441	0.71746	0	0.082939	4	0.1797	no	0.169332
57:01	57:01	15 (17.86%)	29 (13.74%)	1.36284	0.370332	385 (5.75%)	878 (8.06%)	0.69609	6.03289e-09	57:01	4 (7.55%)	5 (11.9%)	0.607352	0.502332	27 (6.85%)	23 (6.39%)	1.07781	0.883796	imputed_B_*57:01	7	2	3.5	2.778	0.09558	57:01	1.36284	0.370332	0.607352	0.502332	3.5	0.09558	no	0.233792
44:02	44:02	7 (8.33%)	27 (12.8%)	0.620452	0.318974	975 (14.57%)	2325 (21.34%)	0.628281	1.01024e-29	44:02	1 (1.89%)	2 (4.76%)	0.388459	0.581866	44 (11.17%)	61 (16.94%)	0.616613	0.0267357	imputed_B_*44:02	1	5	0.2	2.667	0.1025	44:02	0.620452	0.318974	0.388459	0.581866	0.2	0.1025	yes	0.243716
14:02	14:02	27 (32.14%)	60 (28.44%)	1.19137	0.572205	287 (4.29%)	495 (4.54%)	0.940957	0.429138	14:02	16 (30.19%)	7 (16.67%)	2.14506	0.15252	20 (5.08%)	19 (5.28%)	0.959789	1	imputed_B_*14:02	5	2	2.5	1.286	0.2568	14:02	1.19137	0.572205	2.14506	0.15252	2.5	0.2568	yes	0.269191
50:01	50:01	5 (5.95%)	6 (2.84%)	2.15611	0.303882	140 (2.09%)	215 (1.97%)	1.06089	0.619275	50:01	5 (9.43%)	5 (11.9%)	0.772975	0.745705	12 (3.05%)	9 (2.5%)	1.2248	0.666111	imputed_B_*50:01	2	0	NA	2	0.1573	50:01	2.15611	0.303882	0.772975	0.745705	NA	0.1573	no	0.352616
18:01	18:01	14 (16.67%)	22 (10.43%)	1.7147	0.167375	776 (11.59%)	1069 (9.81%)	1.205	0.000214318	18:01	3 (5.66%)	4 (9.52%)	0.573436	0.695782	54 (13.71%)	52 (14.44%)	0.940826	0.833981	imputed_B_*18:01	8	5	1.6	0.6923	0.4054	18:01	1.7147	0.167375	0.573436	0.695782	1.6	0.4054	no	0.411395
08:01	08:01	16 (19.05%)	32 (15.17%)	1.31494	0.484527	1740 (25.99%)	2907 (26.69%)	0.964885	0.315482	08:01	9 (16.98%)	2 (4.76%)	4.03856	0.104663	81 (20.56%)	68 (18.89%)	1.1111	0.583768	imputed_B_*08:01	6	6	1	0	1	08:01	1.31494	0.484527	4.03856	0.104663	1	1	yes	0.427328
44:03	44:03	4 (4.76%)	21 (9.95%)	0.453415	0.171449	475 (7.1%)	980 (9%)	0.772607	8.27455e-06	44:03	0 (0%)	1 (2.38%)	0	0.442105	22 (5.58%)	31 (8.61%)	0.628039	0.117362	imputed_B_*44:03	4	3	1.333	0.1429	0.7055	44:03	0.453415	0.171449	0	0.442105	1.333	0.7055	no	0.439392
40:01	40:01	4 (4.76%)	16 (7.58%)	0.6103	0.453222	690 (10.31%)	1306 (11.99%)	0.84364	0.000663796	40:01	1 (1.89%)	0 (0%)	Inf	1	24 (6.09%)	35 (9.72%)	0.602729	0.0771861	imputed_B_*40:01	1	4	0.25	1.8	0.1797	40:01	0.6103	0.453222	Inf	1	0.25	0.1797	no	0.541804
41:01	41:01	0 (0%)	5 (2.37%)	0	0.326316	18 (0.27%)	39 (0.36%)	0.750392	0.34149	41:01	2 (3.77%)	1 (2.38%)	1.60014	1	4 (1.02%)	2 (0.56%)	1.83447	0.68817	imputed_B_*41:01	1	0	NA	1	0.3173	41:01	0	0.326316	1.60014	1	NA	0.3173	no	0.604596
13:02	13:02	4 (4.76%)	18 (8.53%)	0.537108	0.332428	217 (3.24%)	605 (5.55%)	0.569738	5.70866e-13	13:02	3 (5.66%)	4 (9.52%)	0.573436	0.695782	14 (3.55%)	24 (6.67%)	0.516243	0.06583	imputed_B_*13:02	2	1	2	0.3333	0.5637	13:02	0.537108	0.332428	0.573436	0.695782	2	0.5637	no	0.666586
15:17	15:17	2 (2.38%)	4 (1.9%)	1.26119	1	19 (0.28%)	58 (0.53%)	0.531763	0.0180455	15:17	2 (3.77%)	0 (0%)	Inf	0.501456	2 (0.51%)	5 (1.39%)	0.362706	0.267847	imputed_B_*15:17	0	1	0	1	0.3173	15:17	1.26119	1	Inf	0.501456	0	0.3173	no	0.720386
49:01	49:01	2 (2.38%)	6 (2.84%)	0.833837	1	142 (2.12%)	306 (2.81%)	0.749848	0.00492734	49:01	3 (5.66%)	1 (2.38%)	2.43886	0.627315	15 (3.81%)	9 (2.5%)	1.54266	0.406859	imputed_B_*49:01	0	1	0	1	0.3173	49:01	0.833837	1	2.43886	0.627315	0	0.3173	no	0.779679
51:01	51:01	3 (3.57%)	6 (2.84%)	1.26441	0.71746	576 (8.6%)	824 (7.56%)	1.15045	0.013628	51:01	0 (0%)	0 (0%)	0	1	43 (10.91%)	42 (11.67%)	0.927658	0.817831	imputed_B_*51:01	1	0	NA	1	0.3173	51:01	1.26441	0.71746	0	1	NA	0.3173	no	0.813864
58:01	58:01	3 (3.57%)	14 (6.64%)	0.522165	0.412236	35 (0.52%)	111 (1.02%)	0.510565	0.000410442	58:01	3 (5.66%)	2 (4.76%)	1.19772	1	3 (0.76%)	3 (0.83%)	0.913156	1	imputed_B_*58:01	1	2	0.5	0.3333	0.5637	58:01	0.522165	0.412236	1.19772	1	0.5	0.5637	yes	0.818969
15:01	15:01	4 (4.76%)	9 (4.27%)	1.12176	1	861 (12.86%)	1463 (13.43%)	0.951429	0.28128	15:01	1 (1.89%)	2 (4.76%)	0.388459	0.581866	38 (9.64%)	41 (11.39%)	0.830709	0.475816	imputed_B_*15:01	4	2	2	0.6667	0.4142	15:01	1.12176	1	0.388459	0.581866	2	0.4142	no	0.827932
27:05	27:05	2 (2.38%)	3 (1.42%)	1.68776	0.625331	387 (5.78%)	793 (7.28%)	0.781524	0.000103695	27:05	2 (3.77%)	2 (4.76%)	0.786346	1	25 (6.35%)	27 (7.5%)	0.835793	0.566885	imputed_B_*27:05	1	2	0.5	0.3333	0.5637	27:05	1.68776	0.625331	0.786346	1	0.5	0.5637	no	0.911678
55:01	55:01	1 (1.19%)	5 (2.37%)	0.497383	0.678301	134 (2%)	380 (3.49%)	0.565142	6.94882e-09	55:01	4 (7.55%)	2 (4.76%)	1.62456	0.690567	10 (2.54%)	15 (4.17%)	0.599369	0.228097	imputed_B_*55:01	1	1	1	0	1	55:01	0.497383	0.678301	1.62456	0.690567	1	1	no	0.95837
14:01	14:01	1 (1.19%)	1 (0.47%)	2.52101	0.489104	157 (2.35%)	206 (1.89%)	1.24594	0.0431931	14:01	0 (0%)	0 (0%)	0	1	6 (1.52%)	10 (2.78%)	0.541677	0.3127	imputed_B_*14:01	1	1	1	0	1	14:01	2.52101	0.489104	0	1	1	1	no	0.963986
41:02	41:02	0 (0%)	2 (0.95%)	0	1	60 (0.9%)	57 (0.52%)	1.71925	0.00399412	41:02	2 (3.77%)	0 (0%)	Inf	0.501456	6 (1.52%)	3 (0.83%)	1.83877	0.509227	imputed_B_*41:02	1	1	1	0	1	41:02	0	1	Inf	0.501456	1	1	no	0.967035
35:01	35:01	2 (2.38%)	9 (4.27%)	0.548402	0.734237	691 (10.32%)	1229 (11.28%)	0.905121	0.0491557	35:01	7 (13.21%)	6 (14.29%)	0.913922	1	41 (10.41%)	39 (10.83%)	0.956019	0.905933	imputed_B_*35:01	3	3	1	0	1	35:01	0.548402	0.734237	0.913922	1	1	1	no	0.996095
56:01	56:01	0 (0%)	2 (0.95%)	0	1	50 (0.75%)	70 (0.64%)	1.16355	0.45058	56:01	0 (0%)	2 (4.76%)	0	0.192833	4 (1.02%)	4 (1.11%)	0.912933	1	imputed_B_*56:01	0	0	NA	NA	NA	56:01	0	1	0	0.192833	NA	NA	no	#VALUE!
39:06	39:06	1 (1.19%)	0 (0%)	Inf	0.284746	24 (0.36%)	19 (0.17%)	2.05926	0.0184882	39:06	1 (1.89%)	1 (2.38%)	0.790459	1	4 (1.02%)	6 (1.67%)	0.605534	0.531515	imputed_B_*39:06	0	0	NA	NA	NA	39:06	Inf	0.284746	0.790459	1	NA	NA	no	#VALUE!
44:05	44:05	0 (0%)	3 (1.42%)	0	0.560595	19 (0.28%)	37 (0.34%)	0.835199	0.582898	44:05	1 (1.89%)	1 (2.38%)	0.790459	1	1 (0.25%)	3 (0.83%)	0.303238	0.352942	imputed_B_*44:05	0	0	NA	NA	NA	44:05	0	0.560595	0.790459	1	NA	NA	no	#VALUE!
47:01	47:01	0 (0%)	0 (0%)	0	1	14 (0.21%)	29 (0.27%)	0.785142	0.530842	47:01	0 (0%)	0 (0%)	0	1	6 (1.52%)	3 (0.83%)	1.83877	0.509227	imputed_B_*47:01	0	0	NA	NA	NA	47:01	0	1	0	1	NA	NA	no	#VALUE!
27:02	27:02	0 (0%)	0 (0%)	0	1	4 (0.06%)	5 (0.05%)	1.30196	0.738428	27:02	4 (7.55%)	2 (4.76%)	1.62456	0.690567	2 (0.51%)	3 (0.83%)	0.607547	0.673798	imputed_B_*27:02	0	0	NA	NA	NA	27:02	0	1	1.62456	0.690567	NA	NA	no	#VALUE!
53:01	53:01	0 (0%)	0 (0%)	0	1	22 (0.33%)	50 (0.46%)	0.715079	0.223873	53:01	0 (0%)	0 (0%)	0	1	2 (0.51%)	5 (1.39%)	0.362706	0.267847	imputed_B_*53:01	0	0	NA	NA	NA	53:01	0	1	0	1	NA	NA	no	#VALUE!
39:01	39:01	0 (0%)	0 (0%)	0	1	2 (0.03%)	4 (0.04%)	0.813616	1	39:01	0 (0%)	0 (0%)	0	1	13 (3.3%)	7 (1.94%)	1.71945	0.266661	imputed_B_*39:01	0	0	NA	NA	NA	39:01	0	1	0	1	NA	NA	no	#VALUE!
45:01	45:01	0 (0%)	1 (0.47%)	0	1	40 (0.6%)	68 (0.62%)	0.956964	0.92087	45:01	0 (0%)	0 (0%)	0	1	11 (2.79%)	3 (0.83%)	3.4126	0.0585724	imputed_B_*45:01	0	0	NA	NA	NA	45:01	0	1	0	1	NA	NA	no	#VALUE!
07:05	07:05	1 (1.19%)	5 (2.37%)	0.497383	0.678301	14 (0.21%)	24 (0.22%)	0.949138	1	07:05	3 (5.66%)	2 (4.76%)	1.19772	1	2 (0.51%)	2 (0.56%)	0.913378	1	imputed_B_*07:05	0	0	NA	NA	NA	07:05	0.497383	0.678301	1.19772	1	NA	NA	no	#VALUE!
35:02										35:02	5 (9.43%)	4 (9.52%)	0.989691	1	8 (2.03%)	5 (1.39%)	1.47076	0.582878	imputed_B_*35:02	1	3	0.3333	1	0.3173	35:02			0.989691	1	0.3333	0.3173	no	#VALUE!
15:18										15:18	0 (0%)	0 (0%)	0	1	0 (0%)	3 (0.83%)	0	0.108367	imputed_B_*15:18	0	0	NA	NA	NA	15:18			0	1	NA	NA	no	#VALUE!
51:08										51:08	0 (0%)	0 (0%)	0	1	0 (0%)	1 (0.28%)	0	0.477454	imputed_B_*51:08	0	0	NA	NA	NA	51:08			0	1	NA	NA	no	#VALUE!
15:02										15:02	0 (0%)	0 (0%)	0	1	1 (0.25%)	0 (0%)	Inf	1							15:02			0	1			no	#VALUE!
15:03										15:03	0 (0%)	1 (2.38%)	0	0.442105	1 (0.25%)	0 (0%)	Inf	1							15:03			0	0.442105			no	#VALUE!
15:07										15:07	0 (0%)	0 (0%)	0	1	1 (0.25%)	0 (0%)	Inf	1							15:07			0	1			no	#VALUE!
15:24										15:24	0 (0%)	0 (0%)	0	1	1 (0.25%)	0 (0%)	Inf	1							15:24			0	1			no	#VALUE!
15:29										15:29	0 (0%)	0 (0%)	0	1	0 (0%)	1 (0.28%)	0	0.477454							15:29			0	1			no	#VALUE!
15:34										15:34	0 (0%)	0 (0%)	0	1	0 (0%)	1 (0.28%)	0	0.477454							15:34			0	1			no	#VALUE!
15:35										15:35	0 (0%)	0 (0%)	0	1	1 (0.25%)	0 (0%)	Inf	1							15:35			0	1			no	#VALUE!
18:03										18:03	0 (0%)	0 (0%)	0	1	0 (0%)	1 (0.28%)	0	0.477454							18:03			0	1			no	#VALUE!
27:07										27:07	0 (0%)	1 (2.38%)	0	0.442105	1 (0.25%)	0 (0%)	Inf	1							27:07			0	0.442105			no	#VALUE!
35:08										35:08	2 (3.77%)	2 (4.76%)	0.786346	1	3 (0.76%)	1 (0.28%)	2.75095	0.625534							35:08			0.786346	1			no	#VALUE!
35:17										35:17	0 (0%)	0 (0%)	0	1	1 (0.25%)	0 (0%)	Inf	1							35:17			0	1			no	#VALUE!
35:21										35:21	0 (0%)	0 (0%)	0	1	1 (0.25%)	0 (0%)	Inf	1							35:21			0	1			no	#VALUE!
40:06										40:06	0 (0%)	0 (0%)	0	1	2 (0.51%)	0 (0%)	Inf	0.500354							40:06			0	1			no	#VALUE!
44:04										44:04	0 (0%)	0 (0%)	0	1	0 (0%)	1 (0.28%)	0	0.477454							44:04			0	1			no	#VALUE!
48:01										48:01	0 (0%)	0 (0%)	0	1	0 (0%)	2 (0.56%)	0	0.227631							48:01			0	1			no	#VALUE!
50:02										50:02	0 (0%)	0 (0%)	0	1	3 (0.76%)	0 (0%)	Inf	0.250531							50:02			0	1			no	#VALUE!
51:07										51:07	0 (0%)	0 (0%)	0	1	1 (0.25%)	0 (0%)	Inf	1							51:07			0	1			no	#VALUE!
51:09										51:09	0 (0%)	0 (0%)	0	1	0 (0%)	1 (0.28%)	0	0.477454							51:09			0	1			no	#VALUE!
51:22										51:22	0 (0%)	0 (0%)	0	1	0 (0%)	1 (0.28%)	0	0.477454							51:22			0	1			no	#VALUE!
55:02										55:02	0 (0%)	0 (0%)	0	1	1 (0.25%)	0 (0%)	Inf	1							55:02			0	1			no	#VALUE!
57:03										57:03	0 (0%)	0 (0%)	0	1	1 (0.25%)	0 (0%)	Inf	1							57:03			0	1			no	#VALUE!
73:01	73:01	0 (0%)	0 (0%)	0	1	0 (0%)	0 (0%)	0	1	73:01	0 (0%)	0 (0%)	0	1	2 (0.51%)	0 (0%)	Inf	0.500354							73:01	0	1	0	1			no	#VALUE!

## Sheet: All_C
C	1	2	3	4	5	6	7	8	9	1	2	3	4	5	6	7	8	9	1	5	6	7	8	9
	WTCCC Case Control									GeneMSA Case Control									IMSGC trio study						Meta	WTCCC		GeneMSA		IMSGC		All		OR threshold for "alignment"
C	C	AJ_Case (134)	AJ_Control (427)	AJ_OR	AJ_pvalue	Euro_Case (8607)	Euro_Control (14552)	Euro_OR	Euro_pvalue	C	AJ_Case (53)	AJ_Control (42)	AJ_OR	AJ_pvalue	Euro_Case (394)	Euro_Control (360)	Euro_OR	Euro_pvalue	SNP	T	U	OR	CHISQ	P	Allele	OR	P	OR	P	OR	P	aligned OR	Fisher - P	1.2
12:03	12:03	31 (23.13%)	124 (29.04%)	0.735826	0.223035	681 (7.91%)	1206 (8.29%)	0.950813	0.320211	12:03	9 (16.98%)	10 (23.81%)	0.65753	0.447388	49 (12.44%)	40 (11.11%)	1.13604	0.651508	imputed_C_*12:03	4	29	0.1379	18.94	1.349e-05	12:03	0.735826	0.223035	0.65753	0.447388	0.1379	1.349e-05	yes	0.000142537
06:02	06:02	31 (23.13%)	90 (21.08%)	1.12671	0.630883	1334 (15.5%)	2640 (18.14%)	0.827612	2.25372e-07	06:02	12 (22.64%)	16 (38.1%)	0.479452	0.117095	80 (20.3%)	69 (19.17%)	1.07437	0.714937	imputed_C_*06:02	20	8	2.5	5.143	0.02334	06:02	1.12671	0.630883	0.479452	0.117095	2.5	0.02334	no	0.0475996
07:02	07:02	23 (17.16%)	59 (13.82%)	1.2918	0.330118	3643 (42.33%)	4236 (29.11%)	1.78723	1.6301e-92	07:02	4 (7.55%)	3 (7.14%)	1.06058	1	138 (35.03%)	80 (22.22%)	1.88515	0.000111594	imputed_C_*07:02	16	4	4	7.2	0.00729	07:02	1.2918	0.330118	1.06058	1	4	0.00729	yes	0.0606629
07:01	07:01	35 (26.12%)	88 (20.61%)	1.36114	0.188908	2552 (29.65%)	4445 (30.55%)	0.958326	0.155185	07:01	17 (32.08%)	7 (16.67%)	2.3403	0.100748	107 (27.16%)	105 (29.17%)	0.905546	0.570576	imputed_C_*07:01	12	17	0.7059	0.8621	0.3532	07:01	1.36114	0.188908	2.3403	0.100748	0.7059	0.3532	no	0.124454
17:01	17:01	0 (0%)	11 (2.58%)	0	0.0745537	69 (0.8%)	96 (0.66%)	1.21692	0.225509	17:01	3 (5.66%)	0 (0%)	Inf	0.252184	11 (2.79%)	5 (1.39%)	2.03733	0.212746	imputed_C_*17:01	2	1	2	0.3333	0.5637	17:01	0	0.0745537	Inf	0.252184	2	0.5637	no	0.168353
12:02	12:02	9 (6.72%)	41 (9.6%)	0.678261	0.385579	54 (0.63%)	206 (1.42%)	0.439697	1.40173e-08	12:02	2 (3.77%)	7 (16.67%)	0.199353	0.0411145	5 (1.27%)	5 (1.39%)	0.912708	1	imputed_C_*12:02	3	4	0.75	0.1429	0.7055	12:02	0.678261	0.385579	0.199353	0.0411145	0.75	0.7055	yes	0.174339
08:02	08:02	34 (25.37%)	82 (19.2%)	1.42952	0.142137	501 (5.82%)	786 (5.4%)	1.08247	0.18174	08:02	16 (30.19%)	7 (16.67%)	2.14506	0.15252	25 (6.35%)	29 (8.06%)	0.77356	0.397822	imputed_C_*08:02	11	9	1.222	0.2	0.6547	08:02	1.42952	0.142137	2.14506	0.15252	1.222	0.6547	yes	0.203068
02:02	02:02	16 (11.94%)	27 (6.32%)	2.00598	0.0404479	740 (8.6%)	1326 (9.11%)	0.93822	0.189573	02:02	5 (9.43%)	3 (7.14%)	1.34993	1	32 (8.12%)	35 (9.72%)	0.821055	0.445612	imputed_C_*02:02	7	7	1	0	1	02:02	2.00598	0.0404479	1.34993	1	1	1	yes	0.378291
03:03	03:03	5 (3.73%)	14 (3.28%)	1.1431	0.786625	763 (8.86%)	1523 (10.47%)	0.832162	7.27119e-05	03:03	2 (3.77%)	1 (2.38%)	1.60014	1	30 (7.61%)	40 (11.11%)	0.659713	0.103815	imputed_C_*03:03	8	2	4	3.6	0.05778	03:03	1.1431	0.786625	1.60014	1	4	0.05778	yes	0.403089
15:02	15:02	2 (1.49%)	7 (1.64%)	0.909242	1	405 (4.71%)	499 (3.43%)	1.39054	1.72672e-06	15:02	0 (0%)	1 (2.38%)	0	0.442105	29 (7.36%)	22 (6.11%)	1.22035	0.562307	imputed_C_*15:02	2	0	NA	2	0.1573	15:02	0.909242	1	0	0.442105	NA	0.1573	no	0.502037
07:04	07:04	2 (1.49%)	12 (2.81%)	0.524467	0.535594	225 (2.61%)	565 (3.88%)	0.664536	1.80667e-07	07:04	0 (0%)	2 (4.76%)	0	0.192833	13 (3.3%)	13 (3.61%)	0.910875	0.843979	imputed_C_*07:04	2	2	1	0	1	07:04	0.524467	0.535594	0	0.192833	1	1	yes	0.603927
04:01	04:01	34 (25.37%)	136 (31.85%)	0.7279	0.162888	1706 (19.82%)	3190 (21.92%)	0.880521	0.000156518	04:01	19 (35.85%)	13 (30.95%)	1.24372	0.6665	75 (19.04%)	69 (19.17%)	0.99156	1	imputed_C_*04:01	15	15	1	0	1	04:01	0.7279	0.162888	1.24372	0.6665	1	1	no	0.617246
01:02	01:02	5 (3.73%)	28 (6.56%)	0.552816	0.29398	549 (6.38%)	1165 (8.01%)	0.782902	4.2161e-06	01:02	4 (7.55%)	5 (11.9%)	0.607352	0.502332	25 (6.35%)	24 (6.67%)	0.948551	0.883313	imputed_C_*01:02	1	1	1	0	1	01:02	0.552816	0.29398	0.607352	0.502332	1	1	yes	0.700281
16:01	16:01	2 (1.49%)	17 (3.98%)	0.365893	0.270869	322 (3.74%)	680 (4.67%)	0.792875	0.000731511	16:01	0 (0%)	0 (0%)	0	1	16 (4.06%)	17 (4.72%)	0.854211	0.72303	imputed_C_*16:01	2	3	0.6667	0.2	0.6547	16:01	0.365893	0.270869	0	1	0.6667	0.6547	yes	0.749364
16:02	16:02	0 (0%)	0 (0%)	0	1	16 (0.19%)	32 (0.22%)	0.84505	0.655235	16:02	0 (0%)	0 (0%)	0	1	3 (0.76%)	5 (1.39%)	0.545195	0.489064	imputed_C_*16:02	0	1	0	1	0.3173	16:02	0	1	0	1	0	0.3173	yes	0.890583
03:04	03:04	9 (6.72%)	24 (5.62%)	1.20861	0.67426	1090 (12.66%)	2016 (13.85%)	0.901656	0.0106466	03:04	2 (3.77%)	2 (4.76%)	0.786346	1	43 (10.91%)	53 (14.72%)	0.709948	0.126402	imputed_C_*03:04	3	5	0.6	0.5	0.4795	03:04	1.20861	0.67426	0.786346	1	0.6	0.4795	no	0.894476
05:01	05:01	12 (8.96%)	44 (10.3%)	0.856419	0.742534	1143 (13.28%)	2535 (17.42%)	0.725937	4.47582e-17	05:01	4 (7.55%)	2 (4.76%)	1.62456	0.690567	44 (11.17%)	60 (16.67%)	0.62897	0.034212	imputed_C_*05:01	9	9	1	0	1	05:01	0.856419	0.742534	1.62456	0.690567	1	1	no	0.969644
14:02	14:02	1 (0.75%)	5 (1.17%)	0.635058	1	175 (2.03%)	313 (2.15%)	0.944151	0.570119	14:02	0 (0%)	0 (0%)	0	1	4 (1.02%)	11 (3.06%)	0.325862	0.065129	imputed_C_*14:02	0	0	NA	NA	NA	14:02	0.635058	1	0	1	NA	NA	no	#VALUE!
03:02	03:02	0 (0%)	0 (0%)	0	1	19 (0.22%)	24 (0.16%)	1.33918	0.346784	03:02	0 (0%)	0 (0%)	0	1	0 (0%)	2 (0.56%)	0	0.227631	imputed_C_*03:02	0	0	NA	NA	NA	03:02	0	1	0	1	NA	NA	no	#VALUE!
15:05	15:05	3 (2.24%)	8 (1.87%)	1.19905	0.729253	23 (0.27%)	37 (0.25%)	1.05111	0.893816	15:05	3 (5.66%)	2 (4.76%)	1.19772	1	4 (1.02%)	2 (0.56%)	1.83447	0.68817	imputed_C_*15:05	0	0	NA	NA	NA	15:05	1.19905	0.729253	1.19772	1	NA	NA	no	#VALUE!
16:04										16:04	0 (0%)	1 (2.38%)	0	0.442105	2 (0.51%)	2 (0.56%)	0.913378	1	imputed_C_*16:04	0	0	NA	NA	NA	16:04			0	0.442105	NA	NA	no	#VALUE!
02:07										02:07	0 (0%)	0 (0%)	0	1	0 (0%)	1 (0.28%)	0	0.477454							02:07			0	1			no	#VALUE!
02:10										02:10	0 (0%)	1 (2.38%)	0	0.442105	0 (0%)	0 (0%)	0	1							02:10			0	0.442105			no	#VALUE!
03:08										03:08	0 (0%)	0 (0%)	0	1	0 (0%)	1 (0.28%)	0	0.477454							03:08			0	1			no	#VALUE!
07:10										07:10	0 (0%)	0 (0%)	0	1	1 (0.25%)	0 (0%)	Inf	1							07:10			0	1			no	#VALUE!
07:36										07:36	0 (0%)	0 (0%)	0	1	1 (0.25%)	0 (0%)	Inf	1							07:36			0	1			no	#VALUE!
07:38										07:38	0 (0%)	0 (0%)	0	1	0 (0%)	1 (0.28%)	0	0.477454							07:38			0	1			no	#VALUE!
08:01										08:01	0 (0%)	0 (0%)	0	1	1 (0.25%)	2 (0.56%)	0.455929	0.608323							08:01			0	1			no	#VALUE!
08:03										08:03	0 (0%)	0 (0%)	0	1	0 (0%)	0 (0%)	0	1							08:03			0	1			no	#VALUE!
15:09										15:09	0 (0%)	0 (0%)	0	1	0 (0%)	1 (0.28%)	0	0.477454							15:09			0	1			no	#VALUE!

## Sheet: All_DRB1
DRB1	1	2	3	4	5	6	7	8	9	1	2	3	4	5	6	7	8	9	1	5	6	7	8	9
	WTCCC Case Control									GeneMSA Case Control									IMSGC trio study						Meta	WTCCC		GeneMSA		IMSGC		All		OR threshold for "alignment"
DRB1	DRB1	AJ_Case (99)	AJ_Control (282)	AJ_OR	AJ_pvalue	Euro_Case (8690)	Euro_Control (14024)	Euro_OR	Euro_pvalue	DRB1	AJ_Case (53)	AJ_Control (42)	AJ_OR	AJ_pvalue	Euro_Case (394)	Euro_Control (360)	Euro_OR	Euro_pvalue	SNP	T	U	OR	CHISQ	P	Allele	OR	P	OR	P	OR	P	aligned OR	Fisher - P	1.2
15:01	15:01	28 (28.28%)	44 (15.6%)	2.12845	0.00723879	4984 (57.35%)	3934 (28.05%)	3.44942	0	15:01	8 (15.09%)	1 (2.38%)	7.17109	0.072796	200 (50.76%)	78 (21.67%)	3.7204	8.92151e-17	imputed_DRB1_*15:01	12	4	3	4	0.0455	15:01	2.12845	0.00723879	7.17109	0.072796	3	0.0455	yes	0.00163583
11:04	11:04	1 (1.01%)	17 (6.03%)	0.15953	0.051617	129 (1.48%)	343 (2.45%)	0.601033	5.79144e-07	11:04	7 (13.21%)	9 (21.43%)	0.561486	0.408458	22 (5.58%)	31 (8.61%)	0.628039	0.117362	imputed_DRB1_*11:04	4	0	NA	4	0.0455	11:04	0.15953	0.051617	0.561486	0.408458	NA	0.0455	no	0.0307893
01:02	01:02	24 (24.24%)	54 (19.15%)	1.35002	0.311198	105 (1.21%)	291 (2.08%)	0.577207	8.38024e-07	01:02	15 (28.3%)	4 (9.52%)	3.70143	0.0371102	7 (1.78%)	11 (3.06%)	0.574303	0.340127	imputed_DRB1_*01:02	2	3	0.6667	0.2	0.6547	01:02	1.35002	0.311198	3.70143	0.0371102	0.6667	0.6547	no	0.134699
04:01	04:01	3 (3.03%)	20 (7.09%)	0.410149	0.218293	1136 (13.07%)	2418 (17.24%)	0.721829	2.17998e-17	04:01	0 (0%)	2 (4.76%)	0	0.192833	36 (9.14%)	70 (19.44%)	0.41708	5.85153e-05	imputed_DRB1_*04:01	1	4	0.25	1.8	0.1797	04:01	0.410149	0.218293	0	0.192833	0.25	0.1797	yes	0.13474
07:01	07:01	25 (25.25%)	101 (35.82%)	0.606201	0.062615	1616 (18.6%)	3627 (25.86%)	0.654857	2.91783e-37	07:01	10 (18.87%)	12 (28.57%)	0.584804	0.329875	72 (18.27%)	86 (23.89%)	0.712739	0.0605454	imputed_DRB1_*07:01	10	7	1.429	0.5294	0.4669	07:01	0.606201	0.062615	0.584804	0.329875	1.429	0.4669	no	0.158284
03:01	03:01	22 (22.22%)	38 (13.48%)	1.83145	0.0533256	2151 (24.75%)	3606 (25.71%)	0.950349	0.106057	03:01	9 (16.98%)	5 (11.9%)	1.50718	0.569079	92 (23.35%)	70 (19.44%)	1.26167	0.214111	imputed_DRB1_*03:01	4	6	0.6667	0.4	0.5271	03:01	1.83145	0.0533256	1.50718	0.569079	0.6667	0.5271	no	0.218922
13:02	13:02	16 (16.16%)	36 (12.77%)	1.31629	0.398394	583 (6.71%)	1246 (8.88%)	0.737495	3.56433e-09	13:02	10 (18.87%)	4 (9.52%)	2.19181	0.252075	29 (7.36%)	30 (8.33%)	0.87413	0.684403	imputed_DRB1_*13:02	1	4	0.25	1.8	0.1797	13:02	1.31629	0.398394	2.19181	0.252075	0.25	0.1797	no	0.235942
04:02	04:02	0 (0%)	1 (0.35%)	0	1	4 (0.05%)	6 (0.04%)	1.0759	1	04:02	10 (18.87%)	11 (26.19%)	0.658371	0.45941	6 (1.52%)	11 (3.06%)	0.491086	0.219149	imputed_DRB1_*04:02	0	4	0	4	0.0455	04:02	0	1	0.658371	0.45941	0	0.0455	yes	0.258112
01:01	01:01	4 (4.04%)	31 (10.99%)	0.341672	0.0428355	1320 (15.19%)	3158 (22.52%)	0.616275	1.46626e-42	01:01	2 (3.77%)	3 (7.14%)	0.513471	0.651888	34 (8.63%)	71 (19.72%)	0.384912	1.30128e-05	imputed_DRB1_*01:01	2	2	1	0	1	01:01	0.341672	0.0428355	0.513471	0.651888	1	1	yes	0.306613
15:02	15:02	6 (6.06%)	28 (9.93%)	0.585987	0.307994	61 (0.7%)	207 (1.48%)	0.471875	6.15469e-08	15:02	5 (9.43%)	7 (16.67%)	0.524471	0.358269	4 (1.02%)	6 (1.67%)	0.605534	0.531515	imputed_DRB1_*15:02	1	0	NA	1	0.3173	15:02	0.585987	0.307994	0.524471	0.358269	NA	0.3173	no	0.34908
12:01	12:01	4 (4.04%)	17 (6.03%)	0.656986	0.611161	226 (2.6%)	567 (4.04%)	0.633733	4.76584e-09	12:01	6 (11.32%)	2 (4.76%)	2.53	0.295377	7 (1.78%)	8 (2.22%)	0.79611	0.795644	imputed_DRB1_*12:01	0	1	0	1	0.3173	12:01	0.656986	0.611161	2.53	0.295377	0	0.3173	no	0.45532
13:01	13:01	9 (9.09%)	42 (14.89%)	0.572184	0.171241	825 (9.49%)	1923 (13.71%)	0.660094	7.47179e-22	13:01	3 (5.66%)	2 (4.76%)	1.19772	1	42 (10.66%)	42 (11.67%)	0.903532	0.728384	imputed_DRB1_*13:01	5	3	1.667	0.5	0.4795	13:01	0.572184	0.171241	1.19772	1	1.667	0.4795	no	0.543892
14:01	14:01	1 (1.01%)	10 (3.55%)	0.278196	0.301336	220 (2.53%)	734 (5.23%)	0.470309	2.11553e-24	14:01	1 (1.89%)	1 (2.38%)	0.790459	1	10 (2.54%)	13 (3.61%)	0.695452	0.405996	imputed_DRB1_*14:01	0	1	0	1	0.3173	14:01	0.278196	0.301336	0.790459	1	0	0.3173	yes	0.5835
10:01	10:01	1 (1.01%)	9 (3.19%)	0.310198	0.464238	107 (1.23%)	228 (1.63%)	0.754346	0.0172916	10:01	2 (3.77%)	3 (7.14%)	0.513471	0.651888	6 (1.52%)	3 (0.83%)	1.83877	0.509227	imputed_DRB1_*10:01	1	0	NA	1	0.3173	10:01	0.310198	0.464238	0.513471	0.651888	NA	0.3173	no	0.58463
13:03	13:03	1 (1.01%)	7 (2.48%)	0.401656	0.685956	309 (3.56%)	317 (2.26%)	1.59411	1.23774e-08	13:03	1 (1.89%)	0 (0%)	Inf	1	13 (3.3%)	8 (2.22%)	1.50051	0.387005	imputed_DRB1_*13:03	0	2	0	2	0.1573	13:03	0.401656	0.685956	Inf	1	0	0.1573	no	0.615606
04:04	04:04	5 (5.05%)	12 (4.26%)	1.19618	0.778503	687 (7.91%)	984 (7.02%)	1.13758	0.0129907	04:04	2 (3.77%)	0 (0%)	Inf	0.501456	31 (7.87%)	23 (6.39%)	1.25092	0.480893	imputed_DRB1_*04:04	0	1	0	1	0.3173	04:04	1.19618	0.778503	Inf	0.501456	0	0.3173	no	0.652729
16:01	16:01	4 (4.04%)	9 (3.19%)	1.27634	0.748655	178 (2.05%)	350 (2.5%)	0.817014	0.0296939	16:01	2 (3.77%)	2 (4.76%)	0.786346	1	15 (3.81%)	17 (4.72%)	0.798783	0.589751	imputed_DRB1_*16:01	0	1	0	1	0.3173	16:01	1.27634	0.748655	0.786346	1	0	0.3173	no	0.824392
11:01	11:01	15 (15.15%)	50 (17.73%)	0.828945	0.642436	632 (7.27%)	1359 (9.69%)	0.73094	2.80647e-10	11:01	3 (5.66%)	4 (9.52%)	0.573436	0.695782	36 (9.14%)	44 (12.22%)	0.722513	0.193068	imputed_DRB1_*11:01	2	1	2	0.3333	0.5637	11:01	0.828945	0.642436	0.573436	0.695782	2	0.5637	no	0.838684
09:01	09:01	0 (0%)	1 (0.35%)	0	1	27 (0.31%)	149 (1.06%)	0.290244	4.01578e-11	09:01	1 (1.89%)	0 (0%)	Inf	1	2 (0.51%)	4 (1.11%)	0.45454	0.43274	imputed_DRB1_*09:01	0	1	0	1	0.3173	09:01	0	1	Inf	1	0	0.3173	no	0.890583
08:01	08:01	11 (11.11%)	8 (2.84%)	4.26066	0.00249912	647 (7.45%)	1017 (7.25%)	1.02884	0.60032	08:01	1 (1.89%)	1 (2.38%)	0.790459	1	13 (3.3%)	21 (5.83%)	0.551244	0.113824	imputed_DRB1_*08:01	0	0	NA	NA	NA	08:01	4.26066	0.00249912	0.790459	1	NA	NA	no	#VALUE!
11:02	11:02	1 (1.01%)	0 (0%)	Inf	0.259843	5 (0.06%)	16 (0.11%)	0.504045	0.260577	11:02	0 (0%)	0 (0%)	0	1	1 (0.25%)	2 (0.56%)	0.455929	0.608323	imputed_DRB1_*11:02	0	0	NA	NA	NA	11:02	Inf	0.259843	0	1	NA	NA	no	#VALUE!
04:03	04:03	1 (1.01%)	0 (0%)	Inf	0.259843	21 (0.24%)	29 (0.21%)	1.16901	0.662468	04:03	2 (3.77%)	2 (4.76%)	0.786346	1	2 (0.51%)	3 (0.83%)	0.607547	0.673798	imputed_DRB1_*04:03	0	0	NA	NA	NA	04:03	Inf	0.259843	0.786346	1	NA	NA	no	#VALUE!
04:05	04:05	0 (0%)	1 (0.35%)	0	1	10 (0.12%)	11 (0.08%)	1.46757	0.378368	04:05	0 (0%)	0 (0%)	0	1	10 (2.54%)	2 (0.56%)	4.65343	0.0393612	imputed_DRB1_*04:05	0	0	NA	NA	NA	04:05	0	1	0	1	NA	NA	no	#VALUE!
01:03	01:03	2 (2.02%)	3 (1.06%)	1.91392	0.60813	50 (0.58%)	79 (0.56%)	1.02153	0.927725	01:03	0 (0%)	1 (2.38%)	0	0.442105	14 (3.55%)	8 (2.22%)	1.62003	0.386798							01:03	1.91392	0.60813	0	0.442105			no	#VALUE!
11:03										11:03	0 (0%)	0 (0%)	0	1	8 (2.03%)	5 (1.39%)	1.47076	0.582878							11:03			0	1			no	#VALUE!
08:02										08:02	0 (0%)	0 (0%)	0	1	2 (0.51%)	0 (0%)	Inf	0.500354							08:02			0	1			no	#VALUE!
11:19										11:19	0 (0%)	0 (0%)	0	1	1 (0.25%)	0 (0%)	Inf	1							11:19			0	1			no	#VALUE!
13:05										13:05	3 (5.66%)	4 (9.52%)	0.573436	0.695782	1 (0.25%)	1 (0.28%)	0.913599	1							13:05			0.573436	0.695782			no	#VALUE!
16:02	16:02	2 (2.02%)	1 (0.35%)	5.76131	0.166734	18 (0.21%)	17 (0.12%)	1.7101	0.118762	16:02	0 (0%)	0 (0%)	0	1	3 (0.76%)	3 (0.83%)	0.913156	1							16:02	5.76131	0.166734	0	1			no	#VALUE!
04:07										04:07	0 (0%)	0 (0%)	0	1	5 (1.27%)	7 (1.94%)	0.648559	0.564982							04:07			0	1			no	#VALUE!
03:13										03:13	0 (0%)	0 (0%)	0	1	1 (0.25%)	0 (0%)	Inf	1							03:13			0	1			no	#VALUE!
04:06										04:06	0 (0%)	0 (0%)	0	1	2 (0.51%)	0 (0%)	Inf	0.500354							04:06			0	1			no	#VALUE!
15:14										15:14	0 (0%)	0 (0%)	0	1	0 (0%)	0 (0%)	0	1							15:14			0	1			no	#VALUE!
04:08										04:08	0 (0%)	0 (0%)	0	1	2 (0.51%)	7 (1.94%)	0.257687	0.0945179							04:08			0	1			no	#VALUE!
08:03	08:03	0 (0%)	0 (0%)	0	1	24 (0.28%)	32 (0.23%)	1.21092	0.493225	08:03	1 (1.89%)	0 (0%)	Inf	1	4 (1.02%)	2 (0.56%)	1.83447	0.68817							08:03	0	1	Inf	1			no	#VALUE!
14:02										14:02	0 (0%)	0 (0%)	0	1	1 (0.25%)	0 (0%)	Inf	1							14:02			0	1			no	#VALUE!
14:04										14:04	0 (0%)	0 (0%)	0	1	1 (0.25%)	0 (0%)	Inf	1							14:04			0	1			no	#VALUE!
14:07										14:07	0 (0%)	0 (0%)	0	1	1 (0.25%)	0 (0%)	Inf	1							14:07			0	1			no	#VALUE!
08:06										08:06	0 (0%)	0 (0%)	0	1	1 (0.25%)	0 (0%)	Inf	1							08:06			0	1			no	#VALUE!
08:04	08:04	0 (0%)	2 (0.71%)	0	1	10 (0.12%)	23 (0.16%)	0.701323	0.37668	08:04	0 (0%)	0 (0%)	0	1	1 (0.25%)	1 (0.28%)	0.913599	1							08:04	0	1	0	1			no	#VALUE!
08:11										08:11	0 (0%)	0 (0%)	0	1	1 (0.25%)	0 (0%)	Inf	1							08:11			0	1			no	#VALUE!
04:11										04:11	0 (0%)	0 (0%)	0	1	0 (0%)	1 (0.28%)	0	0.477454							04:11			0	1			no	#VALUE!
14:03										14:03	0 (0%)	0 (0%)	0	1	0 (0%)	1 (0.28%)	0	0.477454							14:03			0	1			no	#VALUE!
08:10										08:10	0 (0%)	0 (0%)	0	1	0 (0%)	1 (0.28%)	0	0.477454							08:10			0	1			no	#VALUE!
12:02	12:02	0 (0%)	0 (0%)	0	1	0 (0%)	2 (0.01%)	0	0.527553																12:02	0	1					no	#VALUE!

## Sheet: All_DQB1
DQB1	1	2	3	4	5	6	7	8	9	1	2	3	4	5	6	7	8	9	1	5	6	7	8	9
	WTCCC Case Control									GeneMSA Case Control									IMSGC trio study						Meta	WTCCC		GeneMSA		IMSGC		All		OR threshold for "alignment"
DQB1	DQB1	AJ_Case (115)	AJ_Control (308)	AJ_OR	AJ_pvalue	Euro_Case (7593)	Euro_Control (12117)	Euro_OR	Euro_pvalue	DQB1	AJ_Case (53)	AJ_Control (42)	AJ_OR	AJ_pvalue	Euro_Case (394)	Euro_Control (360)	Euro_OR	Euro_pvalue	SNP	T	U	OR	CHISQ	P	Allele	OR	P	OR	P	OR	P	aligned OR	Fisher - P	1.2
06:02	06:02	24 (20.87%)	33 (10.71%)	2.19321	0.00988652	4245 (55.91%)	3305 (27.28%)	3.38072	0	06:02	6 (11.32%)	0 (0%)	Inf	0.0324508	190 (48.22%)	74 (20.56%)	3.59354	1.05752e-15	imputed_DQB1_*06:02	24	8	3	8	0.004678	06:02	2.19321	0.00988652	Inf	0.0324508	3	0.004678	yes	0.000156561
03:02	03:02	34 (29.57%)	86 (27.92%)	1.08334	0.808526	1504 (19.81%)	2444 (20.17%)	0.9776	0.546242	03:02	11 (20.75%)	12 (28.57%)	0.657746	0.470999	68 (17.26%)	73 (20.28%)	0.820289	0.304552	imputed_DQB1_*03:02	9	22	0.4091	5.452	0.01955	03:02	1.08334	0.808526	0.657746	0.470999	0.4091	0.01955	yes	0.133311
04:02	04:02	8 (6.96%)	8 (2.6%)	2.79573	0.0461804	563 (7.41%)	875 (7.22%)	1.02895	0.612583	04:02	3 (5.66%)	1 (2.38%)	2.43886	0.627315	19 (4.82%)	22 (6.11%)	0.778687	0.520726	imputed_DQB1_*04:02	0	1	0	1	0.3173	04:02	2.79573	0.0461804	2.43886	0.627315	0	0.3173	no	0.153367
03:01	03:01	40 (34.78%)	129 (41.88%)	0.740575	0.219726	1490 (19.62%)	3254 (26.85%)	0.664993	2.0763e-31	03:01	18 (33.96%)	19 (45.24%)	0.625733	0.294778	118 (29.95%)	143 (39.72%)	0.64917	0.0057632	imputed_DQB1_*03:01	19	27	0.7037	1.391	0.2382	03:01	0.740575	0.219726	0.625733	0.294778	0.7037	0.2382	yes	0.214029
06:04	06:04	3 (2.61%)	5 (1.62%)	1.62117	0.453326	141 (1.86%)	286 (2.36%)	0.782728	0.0181361	06:04	5 (9.43%)	2 (4.76%)	2.06827	0.458493	22 (5.58%)	22 (6.11%)	0.908718	0.758825	imputed_DQB1_*06:04	0	3	0	3	0.08326	06:04	1.62117	0.453326	2.06827	0.458493	0	0.08326	no	0.229907
06:03	06:03	7 (6.09%)	25 (8.12%)	0.734182	0.542707	609 (8.02%)	1334 (11.01%)	0.704863	4.82915e-12	06:03	6 (11.32%)	3 (7.14%)	1.65104	0.726633	45 (11.42%)	47 (13.06%)	0.85886	0.505905	imputed_DQB1_*06:03	12	5	2.4	2.882	0.08956	06:03	0.734182	0.542707	1.65104	0.726633	2.4	0.08956	no	0.350792
06:01	06:01	4 (3.48%)	24 (7.79%)	0.427135	0.128122	51 (0.67%)	179 (1.48%)	0.451003	1.21532e-07	06:01	5 (9.43%)	7 (16.67%)	0.524471	0.358269	4 (1.02%)	6 (1.67%)	0.605534	0.531515	imputed_DQB1_*06:01	3	3	1	0	1	06:01	0.427135	0.128122	0.524471	0.358269	1	1	yes	0.405237
03:03	03:03	6 (5.22%)	11 (3.57%)	1.48474	0.417088	282 (3.71%)	705 (5.82%)	0.624389	2.09147e-11	03:03	1 (1.89%)	3 (7.14%)	0.253502	0.31826	22 (5.58%)	26 (7.22%)	0.76	0.373912	imputed_DQB1_*03:03	5	6	0.8333	0.09091	0.763	03:03	1.48474	0.417088	0.253502	0.31826	0.8333	0.763	no	0.598735
02:01	02:01	22 (19.13%)	42 (13.64%)	1.49669	0.171372	2024 (26.66%)	3380 (27.89%)	0.939444	0.0592136	02:01	18 (33.96%)	14 (33.33%)	1.02827	1	147 (37.31%)	133 (36.94%)	1.01575	0.939935	imputed_DQB1_*02:01	10	9	1.111	0.05263	0.8185	02:01	1.49669	0.171372	1.02827	1	1.111	0.8185	no	0.686364
05:01	05:01	35 (30.43%)	90 (29.22%)	1.05958	0.811592	1469 (19.35%)	3415 (28.18%)	0.611263	2.32656e-45	05:01	18 (33.96%)	10 (23.81%)	1.63715	0.365945	54 (13.71%)	89 (24.72%)	0.484073	0.000130305	imputed_DQB1_*05:01	12	9	1.333	0.4286	0.5127	05:01	1.05958	0.811592	1.63715	0.365945	1.333	0.5127	yes	0.708552
06:09	06:09	1 (0.87%)	3 (0.97%)	0.89205	1	98 (1.29%)	122 (1.01%)	1.28553	0.0700336	06:09	5 (9.43%)	2 (4.76%)	2.06827	0.458493	8 (2.03%)	7 (1.94%)	1.0451	1	imputed_DQB1_*06:09	4	2	2	0.6667	0.4142	06:09	0.89205	1	2.06827	0.458493	2	0.4142	yes	0.767424
05:03	05:03	2 (1.74%)	8 (2.6%)	0.664274	0.735123	184 (2.42%)	601 (4.96%)	0.475885	6.62777e-20	05:03	1 (1.89%)	1 (2.38%)	0.790459	1	12 (3.05%)	13 (3.61%)	0.8387	0.688838	imputed_DQB1_*05:03	2	4	0.5	0.6667	0.4142	05:03	0.664274	0.735123	0.790459	1	0.5	0.4142	yes	0.881837
05:02	05:02	7 (6.09%)	14 (4.55%)	1.36006	0.61473	180 (2.37%)	349 (2.88%)	0.818783	0.0332271	05:02	2 (3.77%)	2 (4.76%)	0.786346	1	23 (5.84%)	20 (5.56%)	1.05385	0.876736	imputed_DQB1_*05:02	2	1	2	0.3333	0.5637	05:02	1.36006	0.61473	0.786346	1	2	0.5637	no	0.908376
02:02	02:02	22 (19.13%)	91 (29.55%)	0.564822	0.0356131	1130 (14.88%)	2465 (20.34%)	0.684627	1.74251e-22										imputed_DQB1_*02:02	13	15	0.8667	0.1429	0.7055	02:02	0.564822	0.0356131			0.8667	0.7055	no	#VALUE!
05:04										05:04	0 (0%)	0 (0%)	0	1	1 (0.25%)	2 (0.56%)	0.455929	0.608323							05:04			0	1			no	#VALUE!
03:04										03:04	1 (1.89%)	0 (0%)	Inf	1	0 (0%)	0 (0%)	0	1							03:04			Inf	1			yes	#VALUE!
03:12										03:12	0 (0%)	0 (0%)	0	1	0 (0%)	1 (0.28%)	0	0.477454							03:12			0	1			no	#VALUE!
03:05										03:05	0 (0%)	2 (4.76%)	0	0.192833	0 (0%)	0 (0%)	0	1							03:05			0	0.192833			no	#VALUE!
04:01										04:01	0 (0%)	0 (0%)	0	1	0 (0%)	1 (0.28%)	0	0.477454							04:01			0	1			no	#VALUE!

## Sheet: WTCCC2_A
A	AJ_Case (136)	AJ_Control (429)	AJ_OR	AJ_pvalue	Euro_Case (9183)	Euro_Control (16075)	Euro_OR	Euro_pvalue
02:01	46 (33.82%)	149 (34.73%)	0.96054	0.917632	3777 (41.13%)	8101 (50.4%)	0.687736	7.28334e-46
03:01	42 (30.88%)	86 (20.05%)	1.78013	0.00987357	3386 (36.87%)	4834 (30.07%)	1.3582	2.2104e-28
01:01	40 (29.41%)	135 (31.47%)	0.90754	0.671973	2975 (32.4%)	4786 (29.77%)	1.13035	1.43702e-05
24:02	27 (19.85%)	97 (22.61%)	0.848037	0.553127	1700 (18.51%)	2739 (17.04%)	1.10612	0.00329462
26:01	20 (14.71%)	72 (16.78%)	0.855102	0.689312	243 (2.65%)	492 (3.06%)	0.860886	0.0617695
11:01	17 (12.5%)	60 (13.99%)	0.878773	0.774448	1145 (12.47%)	1938 (12.06%)	1.03908	0.337588
68:02	12 (8.82%)	11 (2.56%)	3.66654	0.00426144	164 (1.79%)	220 (1.37%)	1.31043	0.0102278
02:05	10 (7.35%)	23 (5.36%)	1.40007	0.402961	122 (1.33%)	277 (1.72%)	0.76791	0.0157681
29:02	8 (5.88%)	34 (7.93%)	0.726507	0.573479	481 (5.24%)	920 (5.72%)	0.91052	0.109541
33:01	8 (5.88%)	23 (5.36%)	1.10308	0.829642	70 (0.76%)	183 (1.14%)	0.667069	0.00378387
29:01	6 (4.41%)	20 (4.66%)	0.94395	1	36 (0.39%)	68 (0.42%)	0.926452	0.759901
68:01	6 (4.41%)	12 (2.8%)	1.60236	0.39956	589 (6.41%)	1191 (7.41%)	0.856476	0.00302425
32:01	5 (3.68%)	27 (6.29%)	0.568757	0.293908	689 (7.5%)	1219 (7.58%)	0.988565	0.823776
23:01	5 (3.68%)	16 (3.73%)	0.985232	1	294 (3.2%)	587 (3.65%)	0.872657	0.0637427
30:02	5 (3.68%)	11 (2.56%)	1.44934	0.552711	185 (2.01%)	249 (1.55%)	1.30672	0.00656423
30:01	4 (2.94%)	15 (3.5%)	0.83662	1	170 (1.85%)	393 (2.44%)	0.75265	0.00220624
31:01	2 (1.47%)	19 (4.43%)	0.322528	0.126545	551 (6%)	841 (5.23%)	1.15625	0.0107272
25:01	1 (0.74%)	4 (0.93%)	0.787356	1	203 (2.21%)	232 (1.44%)	1.54362	9.11376e-06
33:03	1 (0.74%)	3 (0.7%)	1.05176	1	42 (0.46%)	97 (0.6%)	0.756852	0.13397
02:02	1 (0.74%)	0 (0%)	Inf	0.240708	4 (0.04%)	19 (0.12%)	0.368268	0.0805206
30:04	0 (0%)	0 (0%)	0	1	14 (0.15%)	33 (0.21%)	0.742259	0.448069
34:02	0 (0%)	0 (0%)	0	1	8 (0.09%)	19 (0.12%)	0.736839	0.551603
69:01	0 (0%)	0 (0%)	0	1	3 (0.03%)	13 (0.08%)	0.403784	0.194982

## Sheet: WTCCC2_B
B	AJ_Case (84)	AJ_Control (211)	AJ_OR	AJ_pvalue	Euro_Case (6694)	Euro_Control (10893)	Euro_OR	Euro_pvalue
14:02	27 (32.14%)	60 (28.44%)	1.19137	0.572205	287 (4.29%)	495 (4.54%)	0.940957	0.429138
07:02	18 (21.43%)	27 (12.8%)	1.8544	0.0732883	3035 (45.34%)	3347 (30.73%)	1.87002	1.54817e-84
08:01	16 (19.05%)	32 (15.17%)	1.31494	0.484527	1740 (25.99%)	2907 (26.69%)	0.964885	0.315482
57:01	15 (17.86%)	29 (13.74%)	1.36284	0.370332	385 (5.75%)	878 (8.06%)	0.69609	6.03289e-09
18:01	14 (16.67%)	22 (10.43%)	1.7147	0.167375	776 (11.59%)	1069 (9.81%)	1.205	0.000214318
38:01	12 (14.29%)	40 (18.96%)	0.713281	0.399575	34 (0.51%)	169 (1.55%)	0.323967	4.38728e-11
44:02	7 (8.33%)	27 (12.8%)	0.620452	0.318974	975 (14.57%)	2325 (21.34%)	0.628281	1.01024e-29
52:01	7 (8.33%)	28 (13.27%)	0.595112	0.31865	39 (0.58%)	160 (1.47%)	0.393133	2.4198e-08
50:01	5 (5.95%)	6 (2.84%)	2.15611	0.303882	140 (2.09%)	215 (1.97%)	1.06089	0.619275
15:01	4 (4.76%)	9 (4.27%)	1.12176	1	861 (12.86%)	1463 (13.43%)	0.951429	0.28128
40:01	4 (4.76%)	16 (7.58%)	0.6103	0.453222	690 (10.31%)	1306 (11.99%)	0.84364	0.000663796
13:02	4 (4.76%)	18 (8.53%)	0.537108	0.332428	217 (3.24%)	605 (5.55%)	0.569738	5.70866e-13
44:03	4 (4.76%)	21 (9.95%)	0.453415	0.171449	475 (7.1%)	980 (9%)	0.772607	8.27455e-06
51:01	3 (3.57%)	6 (2.84%)	1.26441	0.71746	576 (8.6%)	824 (7.56%)	1.15045	0.013628
37:01	3 (3.57%)	6 (2.84%)	1.26441	0.71746	221 (3.3%)	247 (2.27%)	1.47147	4.82772e-05
40:02	3 (3.57%)	0 (0%)	Inf	0.0224975	118 (1.76%)	176 (1.62%)	1.09264	0.467685
58:01	3 (3.57%)	14 (6.64%)	0.522165	0.412236	35 (0.52%)	111 (1.02%)	0.510565	0.000410442
27:05	2 (2.38%)	3 (1.42%)	1.68776	0.625331	387 (5.78%)	793 (7.28%)	0.781524	0.000103695
35:01	2 (2.38%)	9 (4.27%)	0.548402	0.734237	691 (10.32%)	1229 (11.28%)	0.905121	0.0491557
15:17	2 (2.38%)	4 (1.9%)	1.26119	1	19 (0.28%)	58 (0.53%)	0.531763	0.0180455
35:03	2 (2.38%)	1 (0.47%)	5.08898	0.196167	107 (1.6%)	147 (1.35%)	1.18746	0.192932
49:01	2 (2.38%)	6 (2.84%)	0.833837	1	142 (2.12%)	306 (2.81%)	0.749848	0.00492734
14:01	1 (1.19%)	1 (0.47%)	2.52101	0.489104	157 (2.35%)	206 (1.89%)	1.24594	0.0431931
07:05	1 (1.19%)	5 (2.37%)	0.497383	0.678301	14 (0.21%)	24 (0.22%)	0.949138	1
55:01	1 (1.19%)	5 (2.37%)	0.497383	0.678301	134 (2%)	380 (3.49%)	0.565142	6.94882e-09
39:06	1 (1.19%)	0 (0%)	Inf	0.284746	24 (0.36%)	19 (0.17%)	2.05926	0.0184882
41:01	0 (0%)	5 (2.37%)	0	0.326316	18 (0.27%)	39 (0.36%)	0.750392	0.34149
41:02	0 (0%)	2 (0.95%)	0	1	60 (0.9%)	57 (0.52%)	1.71925	0.00399412
47:01	0 (0%)	0 (0%)	0	1	14 (0.21%)	29 (0.27%)	0.785142	0.530842
53:01	0 (0%)	0 (0%)	0	1	22 (0.33%)	50 (0.46%)	0.715079	0.223873
56:01	0 (0%)	2 (0.95%)	0	1	50 (0.75%)	70 (0.64%)	1.16355	0.45058
45:01	0 (0%)	1 (0.47%)	0	1	40 (0.6%)	68 (0.62%)	0.956964	0.92087
44:05	0 (0%)	3 (1.42%)	0	0.560595	19 (0.28%)	37 (0.34%)	0.835199	0.582898
27:02	0 (0%)	0 (0%)	0	1	4 (0.06%)	5 (0.05%)	1.30196	0.738428
39:01	0 (0%)	0 (0%)	0	1	2 (0.03%)	4 (0.04%)	0.813616	1
73:01	0 (0%)	0 (0%)	0	1	0 (0%)	0 (0%)	0	1

## Sheet: WTCCC2_C
C	AJ_Case (134)	AJ_Control (427)	AJ_OR	AJ_pvalue	Euro_Case (8607)	Euro_Control (14552)	Euro_OR	Euro_pvalue
07:01	35 (26.12%)	88 (20.61%)	1.36114	0.188908	2552 (29.65%)	4445 (30.55%)	0.958326	0.155185
04:01	34 (25.37%)	136 (31.85%)	0.7279	0.162888	1706 (19.82%)	3190 (21.92%)	0.880521	0.000156518
08:02	34 (25.37%)	82 (19.2%)	1.42952	0.142137	501 (5.82%)	786 (5.4%)	1.08247	0.18174
06:02	31 (23.13%)	90 (21.08%)	1.12671	0.630883	1334 (15.5%)	2640 (18.14%)	0.827612	2.25372e-07
12:03	31 (23.13%)	124 (29.04%)	0.735826	0.223035	681 (7.91%)	1206 (8.29%)	0.950813	0.320211
07:02	23 (17.16%)	59 (13.82%)	1.2918	0.330118	3643 (42.33%)	4236 (29.11%)	1.78723	1.6301e-92
02:02	16 (11.94%)	27 (6.32%)	2.00598	0.0404479	740 (8.6%)	1326 (9.11%)	0.93822	0.189573
05:01	12 (8.96%)	44 (10.3%)	0.856419	0.742534	1143 (13.28%)	2535 (17.42%)	0.725937	4.47582e-17
03:04	9 (6.72%)	24 (5.62%)	1.20861	0.67426	1090 (12.66%)	2016 (13.85%)	0.901656	0.0106466
12:02	9 (6.72%)	41 (9.6%)	0.678261	0.385579	54 (0.63%)	206 (1.42%)	0.439697	1.40173e-08
03:03	5 (3.73%)	14 (3.28%)	1.1431	0.786625	763 (8.86%)	1523 (10.47%)	0.832162	7.27119e-05
01:02	5 (3.73%)	28 (6.56%)	0.552816	0.29398	549 (6.38%)	1165 (8.01%)	0.782902	4.2161e-06
15:05	3 (2.24%)	8 (1.87%)	1.19905	0.729253	23 (0.27%)	37 (0.25%)	1.05111	0.893816
15:02	2 (1.49%)	7 (1.64%)	0.909242	1	405 (4.71%)	499 (3.43%)	1.39054	1.72672e-06
07:04	2 (1.49%)	12 (2.81%)	0.524467	0.535594	225 (2.61%)	565 (3.88%)	0.664536	1.80667e-07
16:01	2 (1.49%)	17 (3.98%)	0.365893	0.270869	322 (3.74%)	680 (4.67%)	0.792875	0.000731511
14:02	1 (0.75%)	5 (1.17%)	0.635058	1	175 (2.03%)	313 (2.15%)	0.944151	0.570119
17:01	0 (0%)	11 (2.58%)	0	0.0745537	69 (0.8%)	96 (0.66%)	1.21692	0.225509
03:02	0 (0%)	0 (0%)	0	1	19 (0.22%)	24 (0.16%)	1.33918	0.346784
16:02	0 (0%)	0 (0%)	0	1	16 (0.19%)	32 (0.22%)	0.84505	0.655235

[truncated: 8 more sheets: WTCCC2_DRB1, WTCCC2_DQB1, GeneMSA_A, GeneMSA_B, GeneMSA_C, GeneMSA_DRB1, GeneMSA_DQB1, IMSGC]
